# Supplementary material for: Dispersal strategies in the highly polygynous ant Crematogaster (Orthocrema) pygmaea Forel (Formicidae: Myrmicinae)
Source: PLoS One. 2017 Jun 7;12(6):e0178813. doi: 10.1371/journal.pone.0178813 (PMC5462381; doi:10.1371/journal.pone.0178813)
Supplement: S1 File — (XLSX) [file pone.0178813.s001.xlsx]

## Sheet: COL-1
COL-1
QUEEN THORAX (measurements in mm)													WORKER THORAX (measurements in mm)
	1	2	3	4	5	6	7	8	9	10	Mean			1	2	3	4	5	6	7	8	9	10	Mean
A	2.4	2.34	2.22	2.226	2.349	2.367	2.125	2.128	2.267	2.177	2.2599		A	0.228	0.285	0.247	0.264	0.238	0.261	0.219	0.239	0.246	0.237	0.2464
B	2.22	2.16	2.04	2.062	2.197	2.133	2.038	2.01	2.106	2.058	2.1024		B	0.475	0.589	0.532	0.566	0.509	0.558	0.485	0.551	0.502	0.501	0.5268
C	1.92	1.86	1.8	1.855	1.93	1.913	1.837	1.838	1.841	1.808	1.8602		C	0.304	0.418	0.38	0.32	0.257	0.315	0.309	0.342	0.323	0.323	0.3291
D	1.2	1.08	0.96	1.125	1.133	1.126	1.108	1.043	1.128	1.108	1.1011		D	0.209	0.266	0.228	0.126	0.101	0.129	0.176	0.193	0.171	0.178	0.1777
E	1.44	1.32	1.2	1.444	1.497	1.451	1.442	1.398	1.492	1.402	1.4086
F	1.32	1.2	1.08	1.129	1.11	1.16	1.125	1.046	1.089	1.072	1.1331
G	1.26	1.2	1.2	0.991	1.085	1.167	1.15	1.125	1.186	1.178	1.1542
H	1.26	1.2	1.26	0.737	0.747	0.713	0.738	0.738	0.73	0.746	0.8869
I	0.96	0.84	0.9	0.846	0.875	0.661	0.802	0.778	0.87	0.807	0.8339
Length	2.18	2.12	2.02	2.04767	2.15867	2.13767	2	1.992	2.07133	2.01433			Length	0.475	0.589	0.532	0.566	0.509	0.558	0.558	0.558	0.558	0.558
Height	1.32	1.2	1.08	1.23267	1.24667	1.24567	1.225	1.16233	1.23633	1.194			Height	0.228	0.285	0.247	0.264	0.238	0.261	0.261	0.261	0.261	0.261
Width	1.16	1.08	1.12	0.858	0.902333	0.847	0.896667	0.880333	0.928667	0.910333			Width	0.2565	0.342	0.304	0.223	0.179	0.222	0.2425	0.2675	0.247	0.2505
Vol.(mm3)	3.33802	2.74752	2.44339	2.16567	2.4283	2.25541	2.19683	2.0383	2.37818	2.18946			Vol.(mm3)	0.0277789	0.0574098	0.0399468	0.0333216	0.0216844	0.0323316	0.0353172	0.0389582	0.0359726	0.0364823
Mean Vol. (mm3):		2.41811											Mean Vol. (mm3):		0.0359203
SD:		0.379001											SD:		0.00928857
Queen thorax vol./worker thorax vol.:				67.3186

## Sheet: Col-4
COL-4
QUEEN THORAX (measurements in mm)										WORKER THORAX (measurements in mm)
	1	2	3	4	5	6	7	Mean			1	2	3	4	5	5	7	Mean
A	2.07	2.133	2.234	2.25	2.04	2.141	2.11	2.13971		A	0.259	0.27	0.25	0.273	0.282	0.274	0.26	0.266857
B	1.981	2.025	2.072	2.108	1.925	2.062	1.982	2.02214		B	0.536	0.561	0.541	0.536	0.509	0.578	0.531	0.541714
C	1.738	1.775	1.819	1.822	1.679	1.825	1.755	1.77329		C	0.331	0.347	0.338	0.333	0.324	0.352	0.329	0.336286
D	1.053	1.092	1.176	1.113	1.011	1.091	1.08	1.088		D	0.205	0.205	0.207	0.212	0.195	0.212	0.216	0.207429
E	1.353	1.4	1.394	1.436	1.325	1.417	1.388	1.38757
F	1.059	1.04	1.059	1.101	0.997	1.082	1.077	1.05929
G	1.139	1.167	1.177	1.195	1.14	1.178	1.172	1.16686
H	0.809	0.824	0.857	0.869	0.774	0.859	0.826	0.831143
I	0.773	0.829	0.86	0.861	0.794	0.858	0.8	0.825
Length	1.92967	1.97767	2.04167	2.06	1.88133	2.00933	1.949			Length	0.536	0.561	0.541	0.536	0.509	0.578	0.531
Height	1.155	1.17733	1.20967	1.21667	1.111	1.19667	1.18167			Height	0.259	0.27	0.25	0.273	0.282	0.274	0.26
Width	0.907	0.94	0.964667	0.975	0.902667	0.965	0.932667			Width	0.268	0.276	0.2725	0.2725	0.2595	0.282	0.2725
Vol.(mm3)	2.02149	2.18867	2.38247	2.44367	1.88672	2.32034	2.148			Vol.(mm3)	0.0372048	0.0418057	0.0368556	0.0398744	0.0372481	0.0446609	0.0376214
Mean Vol. (mm3):		2.19877								Mean Vol. (mm3):		0.0393244
SD:		0.199996								SD:		0.00296469
Queen thorax vol./worker thorax vol.:				55.9135

## Sheet: Col-5
COL-5
QUEEN THORAX (measurements in mm)								WORKER THORAX (measurements in mm)
	1	2	3	4	5	Mean			1	2	3	4	5	Mean
A	2.258	2.195	2.217	2.29	2.2	2.232		A	0.232	0.261	0.262	0.25	0.268	0.2546
B	2.146	2.089	2.073	2.153	2.088	2.1098		B	0.529	0.528	0.556	0.536	0.543	0.5384
C	1.851	1.835	1.874	1.871	1.854	1.857		C	0.323	0.323	0.344	0.331	0.34	0.3322
D	1.147	1.109	1.137	1.195	1.096	1.1368		D	0.195	0.205	0.214	0.201	0.21	0.205
E	1.436	1.407	1.431	1.472	1.45	1.4392
F	1.135	1.057	1.124	1.099	1.063	1.0956
G	1.219	1.179	1.218	1.222	1.165	1.2006
H	0.926	0.852	0.767	0.799	0.853	0.8394
I	0.912	0.856	0.87	0.848	0.837	0.8646
Length	2.085	2.03967	2.05467	2.10467	2.04733			Length	0.529	0.528	0.556	0.536	0.543
Height	1.23933	1.191	1.23067	1.25533	1.203			Height	0.232	0.261	0.262	0.25	0.268
Width	1.019	0.962333	0.951667	0.956333	0.951667			Width	0.259	0.264	0.279	0.266	0.275
Vol.(mm3)	2.63311	2.33774	2.40639	2.52669	2.3439			Vol.(mm3)	0.0317866	0.0363813	0.0406425	0.035644	0.0400191
Mean Vol. (mm3):		2.44957						Mean Vol. (mm3):		0.0368947
SD:		0.127641						SD:		0.00359614
Queen thorax vol./worker thorax vol.:				66.3935

## Sheet: Col-6
COL-6
QUEEN THORAX (measurements in mm)								WORKER THORAX (measurements in mm)
	1	2	3	4	5	Mean			1	2	3	4	5	Mean
A	2.166	2.152	2.188	2.229	2.213	2.1896		A	0.278	0.258	0.294	0.268	0.271	0.2738
B	2.032	2.05	2.061	2.12	2.096	2.0718		B	0.557	0.55	0.592	0.55	0.584	0.5666
C	1.788	1.793	1.806	1.863	1.858	1.8216		C	0.35	0.353	0.369	0.354	0.371	0.3594
D	1.071	1.096	1.067	1.063	1.116	1.0826		D	0.215	0.213	0.231	0.201	0.232	0.2184
E	1.418	1.405	1.379	1.439	1.451	1.4184
F	1.093	1.088	1.044	1.066	1.133	1.0848
G	1.181	1.184	1.167	1.2	1.18	1.1824
H	0.821	0.815	0.786	0.912	0.848	0.8364
I	0.826	0.803	0.812	0.886	0.839	0.8332
Length	1.99533	1.99833	2.01833	2.07067	2.05567			Length	0.557	0.55	0.592	0.55	0.584
Height	1.194	1.19633	1.16333	1.18933	1.23333			Height	0.278	0.258	0.294	0.268	0.271
Width	0.942667	0.934	0.921667	0.999333	0.955667			Width	0.2825	0.283	0.3	0.2775	0.3015
Vol.(mm3)	2.24584	2.23289	2.16407	2.46107	2.42292			Vol.(mm3)	0.043744	0.0401577	0.0522144	0.0409035	0.0477166
Mean Vol. (mm3):		2.30536						Mean Vol. (mm3):		0.0449472
SD:		0.129253						SD:		0.00503041
Queen thorax vol./worker thorax vol.:				51.2903

## Sheet: Col-7
COL-7
QUEEN THORAX (measurements in mm)								WORKER THORAX (measurements in mm)
	1	2	3	4	5	Mean			1	2	3	4	5	Mean
A	2.214	2.255	2.3	2.181	2.201	2.2302		A	0.29	0.221	0.271	0.284	0.262	0.2656
B	2.101	2.145	2.162	2.069	2.069	2.1092		B	0.587	0.515	0.572	0.539	0.549	0.5524
C	1.865	1.889	1.918	1.859	1.869	1.88		C	0.364	0.325	0.359	0.355	0.345	0.3496
D	1.067	1.091	1.197	1.107	1.117	1.1158		D	0.225	0.2	0.206	0.204	0.198	0.2066
E	1.419	1.401	1.486	1.401	1.46	1.4334
F	1.058	1.042	1.163	1.098	1.104	1.093
G	1.178	1.204	1.24	1.203	1.178	1.2006
H	0.792	0.823	0.845	0.822	0.816	0.8196
I	0.76	0.813	0.892	0.796	0.806	0.8134
Length	2.06	2.09633	2.12667	2.03633	2.04633			Length	0.587	0.515	0.572	0.539	0.549
Height	1.18133	1.178	1.282	1.202	1.227			Height	0.29	0.221	0.271	0.284	0.262
Width	0.91	0.946667	0.992333	0.940333	0.933333			Width	0.2945	0.2625	0.2825	0.2795	0.2715
Vol.(mm3)	2.21453	2.33778	2.70548	2.30163	2.34346			Vol.(mm3)	0.0501327	0.0298764	0.0437909	0.0427847	0.039052
Mean Vol. (mm3):		2.38058						Mean Vol. (mm3):		0.0411274
SD:		0.188799						SD:		0.00744695
Queen thorax vol./worker thorax vol.:				57.883

## Sheet: ALL-queens & workers
QUEENS			WORKERS
	Thorax-Volume			Thorax-volume
Col-5	2.63311		Col-5	0.0317866
Col-5	2.33774		Col-5	0.0363813
Col-5	2.40639		Col-5	0.0406425
Col-5	2.52669		Col-5	0.035644
Col-5	2.3439		Col-5	0.0400191
Col-4	2.02149		Col-4	0.0372048
Col-4	2.18867		Col-4	0.0418057
Col-4	2.38247		Col-4	0.0368556
Col-4	2.44367		Col-4	0.0398744
Col-4	1.88672		Col-4	0.0372481
Col-4	2.32034		Col-4	0.0446609
Col-4	2.148		Col-4	0.0376214
Col-6	2.24584		Col-6	0.043744
Col-6	2.23289		Col-6	0.0401577
Col-6	2.16407		Col-6	0.0522144
Col-6	2.46107		Col-6	0.0409035
Col-6	2.42292		Col-6	0.0477166
Col-7	2.21453		Col-7	0.0501327
Col-7	2.33778		Col-7	0.0298764
Col-7	2.70548		Col-7	0.0437909
Col-7	2.302		Col-7	0.0427847
Col-7	2.343		Col-7	0.039052
Col-1	3.33802		Col-1	0.0277789
Col-1	2.74752		Col-1	0.0574098
Col-1	2.44339		Col-1	0.0399468
Col-1	2.16567		Col-1	0.0333216
Col-1	2.4283		Col-1	0.0216844
Col-1	2.25541		Col-1	0.0323316
Col-1	2.19683		Col-1	0.0353172
Col-1	2.0383		Col-1	0.0389582
Col-1	2.37818		Col-1	0.0359726
Col-1	2.18946		UECE	0.0364823
Mean	2.35156		Mean	0.0390413
SD	0.258901		SD	0.00700501
