# Supplementary material for: Dispersal strategies in the highly polygynous ant Crematogaster (Orthocrema) pygmaea Forel (Formicidae: Myrmicinae)
Source: PLoS One. 2017 Jun 7;12(6):e0178813. doi: 10.1371/journal.pone.0178813 (PMC5462381; doi:10.1371/journal.pone.0178813)
Supplement: S2 File — (XLSX) [file pone.0178813.s002.xlsx]

## Sheet: Gynes
	Weight of gynes (in gr)
								ALL
	N = 10	N = 10	N = 4	N = 16	N = 18	N = 9		N = 67
	COL-1	COL-8	COL-5	COL-6	COL-6	COL-6		0.0099
	0.0099	0.0092	0.0104	0.0115	0.0111	0.0122		0.0105
	0.0105	0.0108	0.0113	0.0104	0.0115	0.012		0.0097
	0.0097	0.0105	0.0111	0.0111	0.0103	0.0121		0.0118
	0.0118	0.0114	0.0103	0.0119	0.0107	0.0121		0.0112
	0.0112	0.0108		0.0118	0.0108	0.012		0.0118
	0.0118	0.0117		0.0122	0.0104	0.0127		0.0094
	0.0094	0.0116		0.012	0.0084	0.0122		0.0116
	0.0116	0.0099		0.0117	0.0115	0.0134		0.0111
	0.0111	0.0106		0.0116	0.011	0.0123		0.0116
	0.0116	0.012		0.0095	0.0099			0.0092
				0.0113	0.0114			0.0108
				0.0112	0.0113			0.0105
				0.0111	0.0098			0.0114
				0.0108	0.0109			0.0108
				0.0116	0.0114			0.0117
				0.0115	0.0103			0.0116
					0.0104			0.0099
					0.0106			0.0106
								0.012
								0.0104
								0.0113
Mean	0.01086	0.01085	0.010775	0.011325	0.01065	0.0123333		0.0111
SD	0.000916758	0.00086442	0.000499166	0.00066883	0.000771744	0.000452769		0.0103
								0.0115
								0.0104
								0.0111
								0.0119
								0.0118
								0.0122
								0.012
								0.0117
								0.0116
								0.0095
								0.0113
								0.0112
								0.0111
								0.0108
								0.0116
								0.0115
								0.0111
								0.0115
								0.0103
								0.0107
								0.0108
								0.0104
								0.0084
								0.0115
								0.011
								0.0099
								0.0114
								0.0113
								0.0098
								0.0109
								0.0114
								0.0103
								0.0104
								0.0106
								0.0122
								0.012
								0.0121
								0.0121
								0.012
								0.0127
								0.0122
								0.0134
								0.0123
							Mean	0.011106
							SD	0.000898463

## Sheet: Mature-queens
	Weight of matures queens (in gr)
										ALL-1	ALL-2
	N = 4	N = 16	N = 29	N = 12	N = 15	N = 9	N = 185	N = 94		N = 85	N = 364
	COL-5	COL-6	COL-7	COL-5	COL-4	COL-6	COL-5	COL-4		0.00788	0.00788
	0.00788	0.0088	0.0074	0.0065	0.0097	0.0064	0.0099	0.0048		0.00858	0.00858
	0.00858	0.00782	0.0058	0.0074	0.0085	0.008	0.009	0.006		0.00828	0.00828
	0.00828	0.00944	0.0092	0.0091	0.0088	0.0083	0.0086	0.0065		0.00744	0.00744
	0.00744	0.00926	0.0077	0.0069	0.0088	0.008	0.0089	0.0068		0.0088	0.0088
		0.0091	0.0095	0.0051	0.0091	0.0099	0.0088	0.0068		0.00782	0.00782
		0.01052	0.0068	0.0106	0.0084	0.0074	0.0092	0.0068		0.00944	0.00944
		0.0094	0.0064	0.0095	0.0074	0.0088	0.0081	0.0069		0.00926	0.00926
		0.0101	0.007	0.0086	0.0071	0.0084	0.0094	0.007		0.0091	0.0091
		0.0088	0.0078	0.0089	0.0066	0.0083	0.0084	0.007		0.01052	0.01052
		0.00818	0.0069	0.0094	0.0072		0.0105	0.0071		0.0094	0.0094
		0.00898	0.007	0.0104	0.0072		0.0073	0.0072		0.0101	0.0101
		0.0088	0.0069	0.0091	0.0085		0.0075	0.0072		0.0088	0.0088
		0.00934	0.0103		0.0076		0.0082	0.0073		0.00818	0.00818
		0.00798	0.0067		0.0069		0.0083	0.0073		0.00898	0.00898
		0.00948	0.0089		0.0076		0.0071	0.0074		0.0088	0.0088
		0.0077	0.0086				0.009	0.0074		0.00934	0.00934
			0.0094				0.0082	0.0074		0.00798	0.00798
			0.0094				0.01	0.0074		0.00948	0.00948
			0.009				0.0102	0.0074		0.0077	0.0077
			0.0088				0.0069	0.0074		0.0074	0.0074
			0.0092				0.0084	0.0075		0.0058	0.0058
			0.0085				0.0093	0.0075		0.0092	0.0092
			0.0095				0.008	0.0075		0.0077	0.0077
			0.0079				0.0071	0.0075		0.0095	0.0095
			0.0091				0.0082	0.0075		0.0068	0.0068
			0.0091				0.0095	0.0076		0.0064	0.0064
			0.0079				0.007	0.0076		0.007	0.007
			0.0071				0.0086	0.0076		0.0078	0.0078
			0.0081				0.0086	0.0077		0.0069	0.0069
							0.0068	0.0077		0.007	0.007
							0.0086	0.0077		0.0069	0.0069
Mean	0.008045	0.00898125	0.00813448	0.00845833	0.00796	0.00816667	0.0074	0.0077		0.0103	0.0103
SD	0.000494874	0.000783478	0.00116229	0.00165225	0.000924121	0.000952628	0.0085	0.0078		0.0067	0.0067
							0.0084	0.0078		0.0089	0.0089
							0.0077	0.0078		0.0086	0.0086
							0.0091	0.0078		0.0094	0.0094
							0.0069	0.0079		0.0094	0.0094
							0.0088	0.0079		0.009	0.009
							0.0072	0.0079		0.0088	0.0088
							0.0085	0.0079		0.0092	0.0092
							0.0061	0.0079		0.0085	0.0085
							0.0084	0.008		0.0095	0.0095
							0.008	0.008		0.0079	0.0079
							0.008	0.008		0.0091	0.0091
							0.0081	0.0081		0.0091	0.0091
							0.007	0.0081		0.0079	0.0079
							0.0077	0.0081		0.0071	0.0071
							0.0073	0.0081		0.0081	0.0081
							0.0079	0.0081		0.0065	0.0065
							0.008	0.0081		0.0074	0.0074
							0.0093	0.0081		0.0091	0.0091
							0.0076	0.0082		0.0069	0.0069
							0.0079	0.0082		0.0051	0.0051
							0.0074	0.0082		0.0106	0.0106
							0.0089	0.0082		0.0095	0.0095
							0.0084	0.0083		0.0086	0.0086
							0.0086	0.0083		0.0089	0.0089
							0.0078	0.0083		0.0094	0.0094
							0.0076	0.0083		0.0104	0.0104
							0.0078	0.0083		0.0091	0.0091
							0.0085	0.0084		0.0097	0.0097
							0.0075	0.0084		0.0085	0.0085
							0.0081	0.0084		0.0088	0.0088
							0.0091	0.0084		0.0088	0.0088
							0.0082	0.0084		0.0091	0.0091
							0.0091	0.0084		0.0084	0.0084
							0.0085	0.0084		0.0074	0.0074
							0.0077	0.0085		0.0071	0.0071
							0.0082	0.0085		0.0066	0.0066
							0.007	0.0086		0.0072	0.0072
							0.0078	0.0086		0.0072	0.0072
							0.0086	0.0086		0.0085	0.0085
							0.0082	0.0086		0.0076	0.0076
							0.0091	0.0086		0.0069	0.0069
							0.0081	0.0086		0.0076	0.0076
							0.0084	0.0086		0.0064	0.0064
							0.0071	0.0087		0.008	0.008
							0.0091	0.0087		0.0083	0.0083
							0.0091	0.0087		0.008	0.008
							0.0072	0.0087		0.0099	0.0099
							0.007	0.0088		0.0074	0.0074
							0.0067	0.0088		0.0088	0.0088
							0.0071	0.0089		0.0084	0.0084
							0.0081	0.009		0.0083	0.0083
							0.0076	0.009			0.0099
							0.0086	0.0091	Mean	0.008308	0.009
							0.0077	0.0091	SD	0.00113223	0.0086
							0.008	0.0091			0.0089
							0.0091	0.0091			0.0088
							0.0076	0.0091			0.0092
							0.0072	0.0092			0.0081
							0.0081	0.0092			0.0094
							0.008	0.0092			0.0084
							0.0087	0.0092			0.0105
							0.0089				0.0073
							0.0069				0.0075
							0.0067				0.0082
							0.0099				0.0083
							0.008				0.0071
							0.0077				0.009
							0.0054				0.0082
							0.007				0.01
							0.0073				0.0102
							0.0088				0.0069
							0.0082				0.0084
							0.0081				0.0093
							0.0083				0.008
							0.0078				0.0071
							0.0089				0.0082
							0.006				0.0095
							0.0077				0.007
							0.0077				0.0086
							0.0073				0.0086
							0.0089				0.0068
							0.0088				0.0086
							0.0085				0.0074
							0.0089				0.0085
							0.0081				0.0084
							0.0079				0.0077
							0.0082				0.0091
							0.009				0.0069
							0.0084				0.0088
							0.0064				0.0072
							0.008				0.0085
							0.0081				0.0061
							0.0072				0.0084
							0.0049				0.008
							0.0073				0.008
							0.0081				0.0081
							0.008				0.007
							0.0075				0.0077
							0.0062				0.0073
							0.0065				0.0079
							0.0082				0.008
							0.0092				0.0093
							0.0086				0.0076
							0.0097				0.0079
							0.0075				0.0074
							0.0084				0.0089
							0.0093				0.0084
							0.0093				0.0086
							0.0075				0.0078
							0.009				0.0076
							0.0091				0.0078
							0.0095				0.0085
							0.0075				0.0075
							0.0094				0.0081
							0.0069				0.0091
							0.009				0.0082
							0.0082				0.0091
							0.0082				0.0085
							0.0086				0.0077
							0.0088				0.0082
							0.0096				0.007
							0.01				0.0078
							0.0111				0.0086
							0.0083				0.0082
							0.0075				0.0091
							0.0097				0.0081
							0.0088				0.0084
							0.009				0.0071
							0.0088				0.0091
							0.0091				0.0091
							0.0112				0.0072
							0.0091				0.007
							0.0083				0.0067
							0.0095				0.0071
							0.0117				0.0081
							0.0092				0.0076
							0.0049				0.0086
							0.0077				0.0077
							0.0093				0.008
							0.0081				0.0091
							0.0107				0.0076
							0.0082				0.0072
							0.0097				0.0081
							0.0084				0.008
							0.0075				0.0087
							0.009				0.0089
							0.0084				0.0069
							0.0084				0.0067
							0.0078				0.0099
							0.0089				0.008
							0.0078				0.0077
							0.0103				0.0054
											0.007
						Mean	0.00825622	0.00801596			0.0073
						SD	0.00104464	0.000763453			0.0088
											0.0082
											0.0081
											0.0083
											0.0078
											0.0089
											0.006
											0.0077
											0.0077
											0.0073
											0.0089
											0.0088
											0.0085
											0.0089
											0.0081
											0.0079
											0.0082
											0.009
											0.0084
											0.0064
											0.008
											0.0081
											0.0072
											0.0049
											0.0073
											0.0081
											0.008
											0.0075
											0.0062
											0.0065
											0.0082
											0.0092
											0.0086
											0.0097
											0.0075
											0.0084
											0.0093
											0.0093
											0.0075
											0.009
											0.0091
											0.0095
											0.0075
											0.0094
											0.0069
											0.009
											0.0082
											0.0082
											0.0086
											0.0088
											0.0096
											0.01
											0.0111
											0.0083
											0.0075
											0.0097
											0.0088
											0.009
											0.0088
											0.0091
											0.0112
											0.0091
											0.0083
											0.0095
											0.0117
											0.0092
											0.0049
											0.0077
											0.0093
											0.0081
											0.0107
											0.0082
											0.0097
											0.0084
											0.0075
											0.009
											0.0084
											0.0084
											0.0078
											0.0089
											0.0078
											0.0103
											0.0048
											0.006
											0.0065
											0.0068
											0.0068
											0.0068
											0.0069
											0.007
											0.007
											0.0071
											0.0072
											0.0072
											0.0073
											0.0073
											0.0074
											0.0074
											0.0074
											0.0074
											0.0074
											0.0074
											0.0075
											0.0075
											0.0075
											0.0075
											0.0075
											0.0076
											0.0076
											0.0076
											0.0077
											0.0077
											0.0077
											0.0077
											0.0078
											0.0078
											0.0078
											0.0078
											0.0079
											0.0079
											0.0079
											0.0079
											0.0079
											0.008
											0.008
											0.008
											0.0081
											0.0081
											0.0081
											0.0081
											0.0081
											0.0081
											0.0081
											0.0082
											0.0082
											0.0082
											0.0082
											0.0083
											0.0083
											0.0083
											0.0083
											0.0083
											0.0084
											0.0084
											0.0084
											0.0084
											0.0084
											0.0084
											0.0084
											0.0085
											0.0085
											0.0086
											0.0086
											0.0086
											0.0086
											0.0086
											0.0086
											0.0086
											0.0087
											0.0087
											0.0087
											0.0087
											0.0088
											0.0088
											0.0089
											0.009
											0.009
											0.0091
											0.0091
											0.0091
											0.0091
											0.0091
											0.0092
											0.0092
											0.0092
											0.0092
										Mean	0.00820626
										SD	0.00100608
