# Supplementary material for: Dispersal strategies in the highly polygynous ant Crematogaster (Orthocrema) pygmaea Forel (Formicidae: Myrmicinae)
Source: PLoS One. 2017 Jun 7;12(6):e0178813. doi: 10.1371/journal.pone.0178813 (PMC5462381; doi:10.1371/journal.pone.0178813)
Supplement: S3 File — (XLS) [file pone.0178813.s003.xls]

## Sheet: Propagules (Survival rate)
Month	Nb. Workers (initial)	Nb. Queens (initial)	Survival rate
1	0	1	0.5
2	0	1	0.25
3	0	1	0
4	0	1	0
1	10	1	0.75
2	10	1	0.5
3	10	1	0.25
4	10	1	0.25
1	100	1	1
2	100	1	0.75
3	100	1	0.75
4	100	1	0.75
1	400	1	0.75
2	400	1	0.75
3	400	1	0.75
4	400	1	0.75
1	0	2	0.875
2	0	2	0
3	0	2	0
4	0	2	0
1	10	2	1
2	10	2	1
3	10	2	1
4	10	2	0.75
1	100	2	1
2	100	2	1
3	100	2	1
4	100	2	0.625
1	400	2	1
2	400	2	1
3	400	2	0.875
4	400	2	0.5
1	0	4	0.55
2	0	4	0.15
3	0	4	0
4	0	4	0
1	10	4	1
2	10	4	1
3	10	4	0.9
4	10	4	0.6
1	100	4	1
2	100	4	0.95
3	100	4	0.95
4	100	4	0.9
1	400	4	1
2	400	4	1
3	400	4	1
4	400	4	1

## Sheet: Propagules (Brood Production)
Month	Queen number (observed)	Worker number (observed)	Total brood (observed)	W/Q
2	1	98	41	98								Origin 2016
2	1	41	48	41								Curve fitting
2	1	1	2	1
2	1	197	28	197
2	1	66	20	66
2	1	211	63	211
2	1	10	10	10
2	1	83	44	83
2	1	311	46	311
2	2	8	7	4
2	2	65	21	32.5
2	2	81	1	40.5
2	2	5	19	2.5								Model tested	ExpDec2
2	2	73	44	36.5								Equation	y = A1*exp(-x/t1) + A2*exp(-x/t2) + y0
2	2	198	66	99								Number of Points	101
2	2	6	11	3								Degrees of Freedom	96
2	2	18	10	9								Reduced Chi-Sqr	1148.78
2	2	41	48	20.5								Residual Sum of Squares	110283
2	2	10	8	5								R-Square(COD)	0.19948
2	2	139	90	69.5								Adj. R-Square	0.16613
2	2	330	72	165								Fit Status	Succeeded(100)
2	4	8	46	2
2	4	88	56	22
2	4	65	101	16.25
2	4	11	34	2.75									y0	y0	A1	A1	t1	t1	A2	A2	t2	t2	k1	k2	tau1	tau2	Statistics	Statistics
2	3	100	50	33.3333								y = A1*exp(-x/t1) + A2*exp(-x/t2) + y0	Value	Standard Error	Value	Standard Error	Value	Standard Error	Value	Standard Error	Value	Standard Error	Value	Value	Value	Value	Reduced Chi-Sqr	Adj. R-Square
2	4	373	175	93.25								Brood production	52.8931	12.0072	-24.1839	--	26.8079	--	-23.2089	--	26.7863	--	0.0373	0.03733	18.5818	18.5668	1148.78	0.16613
2	4	12	35	3
2	4	82	96	20.5
2	4	98	54	24.5
2	4	7	23	1.75
2	4	123	87	30.75
2	4	363	158	90.75
2	3	10	17	3.33333
2	4	133	124	33.25
2	4	170	61	42.5
3	1	42	23	42
3	1	126	14	126
3	1	71	11	71
3	1	151	20	151
3	1	12	6	12
3	1	75	40	75
3	1	294	36	294
3	2	9	4	4.5
3	2	43	8	21.5								Model tested	y = a + b*x
3	2	12	0	6								Equation
3	2	6	0	3								Number of Points	101
3	2	46	26	23								Degrees of Freedom	99
3	2	100	15	50								Residual Sum of Squares	127096
3	2	6	6	3								Pearson's r	0.27829
3	2	11	7	5.5								R-Square(COD)	0.07744
3	1	42	21	42								Adj. R-Square	0.06813
3	2	12	13	6
3	2	129	26	64.5
3	2	247	37	123.5
3	4	12	43	3
3	4	64	31	16
3	4	35	20	8.75
3	4	10	4	2.5
3	3	96	22	32
3	4	365	28	91.25
3	3	9	4	3
3	4	68	67	17
3	4	73	20	18.25
3	4	6	7	1.5
3	4	138	26	34.5
3	4	333	219	83.25
3	2	3	0	1.5
3	4	135	50	33.75
3	4	84	15	21
4	1	27	17	27
4	1	85	14	85
4	1	71	10	71
4	1	115	17	115
4	1	11	4	11
4	1	74	35	74
4	1	272	27	272
4	2	9	4	4.5
4	2	27	6	13.5
4	2	4	0	2
4	2	5	0	2.5
4	2	26	2	13
4	2	89	14	44.5
4	1	10	5	10
4	1	37	0	37
4	2	12	15	6
4	4	2	15	0.5
4	4	32	2	8
4	4	31	8	7.75
4	4	6	1	1.5
4	2	67	9	33.5
4	4	351	35	87.75
4	3	5	5	1.66667
4	4	40	21	10
4	4	48	12	12
4	4	4	6	1
4	4	131	32	32.75
4	4	281	75	70.25
4	2	2	0	1
4	4	120	19	30
4	4	39	11	9.75

## Sheet: Young Foundation (without sand)
Number of nanitic workers observed
	Haplometrosis	Pleometrosis
	39	66
	38	60
	44	83
	36	10
	38	23
	38	20
	40	63
	42	40
	35	58
	32
	24
	37
	43
	37
m	37.3571	47
ET	4.98624	24.8143

## Sheet: Weigh loss
	Gynes	Young mated queens	Mature queens
	9.9	10.9	8.2
	10.5	10.7	8.3
	9.7	11	6.4
	11.8	10.8	7.6
	11.2	10.5	8.9
	11.8	10.3	7.5
	9.4	11.2	7.8
	11.6	11.6	7.4
	11.1	11.8	6.7
	11.6	11	8.5
	9.2	11.9	8.8
	10.8	10	8.5
	10.5	11.2	8.4
	11.4	11.2	8
	10.8		8.1
	11.7		8
	11.6		6.3
	9.9		8.3
	10.6		8.4
	12		8.9
M	10.855	11.0071	7.95
ET	0.867225	0.541315	0.748665

## Sheet: Foundation in boxes with sand
Two Gynes	dewinged	in surface	Nb of chamber		One mature queen	in surface	Nb of chamber		Two mature queens	in surface	Nb of chamber		One young queen	in surface	Nb of chamber		Two young queens	in surface	Nb of chamber
1	2	0	1		1	0	1		1	2	0		1	0	1		1	0	1
2	0	2	0		2	0	1		2	2	0		2	0	1		2	0	1
3	2	0	1		3	1	0		3	0	2		3	0	1		3	0	1
4	2	0	1		4	1	0		4	2	0		4	0	1		4	0	1
5	2	0	1		5	1	0		5	0	2		5	0	1		5	0	1
6	0	2	0		6	1	0		6	2	0		6	0	1		6	0	1
7	2	0	1		7	1	0		7	2	0		7	0	1		7	0	2
8	1	1	1		8	1	0		8	2	0		8	0	1		8	0	1
9	1	2	0		9	1	0		9	2	0		9	0	1		9	0	2
10	0	2	0		10	1	0		10	2	0		10	0	1		10	0	1
11	0	2	0		11	1	0		11	2	0		11	0	1		11	0	2
12	0	2	0		12	1	0		12	2	0		12	0	1		12	0	2
13	2	0	1		13	1	0		13	2	0						13	0	2
14	0	2	0		14	1	0		14	2	0		Total	0	12		14	0	1
15	0	2	0		15	1	0		15	2	0						15	0	2
16	0	2	0						16	2	0						16	0	1
17	0	2	0		Total	13	2		17	2	0						17	0	2
18	1	1	1						18	2	0						18	0	1
19	0	2	0						19	2	0						19	0	2
20	2	0	1						20	2	0						20	0	2
																	21	0	2
Total	17	24	9						Total	36	4						22	0	2
																	Total	0	31
