# Supplementary material for: Dispersal strategies in the highly polygynous ant Crematogaster (Orthocrema) pygmaea Forel (Formicidae: Myrmicinae)
Source: PLoS One. 2017 Jun 7;12(6):e0178813. doi: 10.1371/journal.pone.0178813 (PMC5462381; doi:10.1371/journal.pone.0178813)
Supplement: S4 File — (XLSX) [file pone.0178813.s004.xlsx]

## Sheet: Experimental procedure
FUNDAÇÕES CREMATOGASTER PYGMAEA - IIII - PROTOCOLO EXPERIMENTAL

## Sheet: Workers
	Fundations-2017 - with gynes from Col-6
	Number of adult workers
Week	Foundation-1	Foundation-2	Foundation-3	Foundatio-4	Foundation-5	Foundation-6	Foundation-7	Foundation-8	Mean	SD
1	0	0	0	0	0	0	0	0	0	0
2	0	0	0	0	0	0	0	0	0	0
3	0	0	0	0	0	0	0	0	0	0
4	0	0	0	0	0	0	0	0	0	0
5	6	7	2	0	3	15	11	12	7	5.2915
6	22	24	19	5	26	28	24	23	21.375	7.13017
7	30	28	26	12	28	31	30	25	26.25	6.11205
8	28	31	29	19	31	25	29	26	27.25	3.95511
9	35	38	35	21	39	39	36	31	34.25	5.97016
10	39	46	45	32	44	52	42	40	42.5	5.8554
11	48	57	58	46	52	58	45	46	51.25	5.72588
12	55	66	69	54	59	80	65	66	64.25	8.41342
13	65	85	79	62	52	95	79	67	73	13.9489
14	100	140	140	108	110	150	104	136	123.5	19.8494
15	110	155	110	135	105	160	150	140	133.125	22.0288

## Sheet: Eggs
	Fundations-2017 - with gynes from Col-6
	Number of eggs
Week	Foundation-1	Foundation-2	Foundation-3	Foundatio-4	Foundation-5	Foundation-6	Foundation-7	Foundation-8
1	40	32	40	28	38	39	45	35
2	62	58	65	48	64	54	55	66
3	14	26	25	50	23	10	13	11
4	14	21	11	24	13	9	10	9
5	10	26	13	18	18	15	23	32
6	21	14	30	16	18	9	19	28
7	22	40	33	25	40	40	40	40
8	30	70	50	33	90	60	50	65
9	24	110	50	100	65	75	85	85
10	22	80	50	75	50	100	65	40
11	45	75	90	45	90	100	45	40
12	100	60	100	50	80	80	30	50
13	100	70	70	65	60	70	35	60
14	100	70	60	60	80	70	100	60
15	100	115	125	70	160	230	140	85

## Sheet: Larvae
	Fundations-2017 - with gynes from Col-6
	Number of larvae
Week	Foundation-1	Foundation-2	Foundation-3	Foundatio-4	Foundation-5	Foundation-6	Foundation-7	Foundation-8
1	0	0	0	0	0	0	0	0
2	16	7	7	4	8	14	14	8
3	33	23	25	17	34	41	40	26
4	25	20	27	18	25	19	14	13
5	9	4	7	16	9	13	4	11
6	13	25	20	17	19	22	30	22
7	20	21	22	15	20	20	20	21
8	30	30	17	20	25	24	22	25
9	18	45	50	25	45	45	40	35
10	50	85	75	57	80	75	70	80
11	60	80	55	65	65	60	75	100
12	50	90	65	80	70	60	75	90
13	24	90	85	75	85	80	95	75
14	50	40	80	60	110	75	70	60
15	140	110	110	100	95	120	80	85

## Sheet: Pupae
	Fundations-2017 - with gynes from Col-6
	Number of pupae
Week	Foundation-1	Foundation-2	Foundation-3	Foundatio-4	Foundation-5	Foundation-6	Foundation-7	Foundation-8
1	0	0	0	0	0	0	0	0
2	0	0	0	0	0	0	0	0
3	0	0	0	0	0	0	0	0
4	13	18	17	4	16	23	21	20
5	27	30	27	11	23	20	22	18
6	7	6	11	13	12	7	5	7
7	4	5	6	5	6	12	6	10
8	7	9	13	11	13	21	8	15
9	20	15	18	23	16	22	12	18
10	15	30	17	25	27	27	20	18
11	28	48	42	19	32	57	23	20
12	32	51	52	39	53	62	30	33
13	40	52	32	55	61	34	56	45
14	25	60	40	70	40	50	50	40
15	30	65	67	52	60	95	38	32
