# Supplementary material for: Dispersal strategies in the highly polygynous ant Crematogaster (Orthocrema) pygmaea Forel (Formicidae: Myrmicinae)
Source: PLoS One. 2017 Jun 7;12(6):e0178813. doi: 10.1371/journal.pone.0178813 (PMC5462381; doi:10.1371/journal.pone.0178813)
Supplement: S5 File — (XLSX) [file pone.0178813.s005.xlsx]

## Sheet: Nanitic & normal workers
	MORPHOMETRIC MEASUREMENTS - CREMATOGASTER PYGMAEA
	Hw: head width; PW: pronotum width; WL: Weber's length
		NANITIC WORKERS -FOUNDATIONS						WORKERS ADULT COLONIES
		HW (mm)	PW (mm)	WL (mm)				HW (mm)	PW (mm)	WL (mm)
	Foundation-1	0.4	0.3	0.47		Col-7	1	0.523	0.368	0.65
	Foundation-1	0.41	0.3	0.46			2	0.539	0.374	0.607
	Foundation-1	0.4	0.3	0.46			3	0.506	0.374	0.584
	Foundation-1	0.4	0.29	0.46			4	0.51	0.363	0.584
	Foundation-2	0.4	0.3	0.46			5	0.519	0.36	0.566
	Foundation-2	0.41	0.29	0.45			6	0.496	0.35	0.57
	Foundation-2	0.42	0.31	0.48			7	0.495	0.344	0.563
	Foundation-2	0.4	0.3	0.47			8	0.487	0.332	0.537
	Foundation-3	0.42	0.3	0.47			9	0.481	0.338	0.538
	Foundation-3	0.41	0.29	0.47			10	0.499	0.358	0.58
	Foundation-3	0.41	0.31	0.47			11	0.526	0.366	0.602
	Foundation-3	0.41	0.29	0.46			12	0.502	0.372	0.584
	Foundation-5	0.42	0.3	0.49			13	0.459	0.317	0.511
	Foundation-5	0.41	0.3	0.45			14	0.492	0.338	0.566
	Foundation-5	0.41	0.3	0.46			15	0.437	0.308	0.475
	Foundation-5	0.42	0.3	0.45			16	0.523	0.372	0.658
	Foundation-6	0.41	0.29	0.46			17	0.498	0.355	0.568
	Foundation-6	0.4	0.3	0.46			18	0.513	0.366	0.595
	Foundation-6	0.41	0.3	0.47			19	0.533	0.38	0.632
	Foundation-6	0.4	0.31	0.47			20	0.521	0.366	0.586
	Foundation-7	0.4	0.3	0.46		Col-4	1	0.519	0.368	0.61
	Foundation-7	0.4	0.31	0.46			2	0.523	0.365	0.603
	Foundation-7	0.41	0.3	0.47			3	0.485	0.362	0.578
	Foundation-7	0.41	0.31	0.47			4	0.492	0.352	0.591
	Foundation-8	0.4	0.3	0.46			5	0.497	0.333	0.61
	Foundation-8	0.41	0.3	0.47			6	0.515	0.381	0.624
	Foundation-8	0.41	0.29	0.46			7	0.484	0.346	0.566
	Foundation-8	0.4	0.31	0.45			8	0.482	0.345	0.589
	Mean	0.4075	0.3	0.463929			9	0.465	0.326	0.521
	SD	0.00700529	0.00666667	0.00916486			10	0.497	0.351	0.574
							11	0.505	0.363	0.594
							12	0.474	0.34	0.568
							13	0.515	0.356	0.573
							14	0.505	0.354	0.582
							15	0.451	0.323	0.519
							16	0.459	0.34	0.546
							17	0.521	0.364	0.597
							18	0.481	0.348	0.581
							19	0.46	0.33	0.527
							20	0.508	0.356	0.575
						Col-5	1	0.479	0.344	0.578
							2	0.517	0.362	0.593
							3	0.475	0.327	0.538
							4	0.488	0.348	0.554
							5	0.524	0.365	0.619
							6	0.506	0.357	0.587
							7	0.51	0.353	0.605
							8	0.473	0.339	0.555
							9	0.483	0.35	0.576
							10	0.5	0.345	0.574
							11	0.56	0.393	0.616
							12	0.506	0.335	0.562
							13	0.501	0.356	0.571
							14	0.495	0.346	0.574
							15	0.499	0.362	0.596
							16	0.522	0.355	0.589
							17	0.491	0.349	0.593
							18	0.488	0.351	0.577
							19	0.51	0.351	0.582
							20	0.548	0.382	0.621
						Col-6	1	0.46	0.321	0.504
							2	0.492	0.35	0.601
							3	0.457	0.324	0.537
							4	0.48	0.347	0.559
							5	0.493	0.348	0.558
							6	0.486	0.34	0.557
							7	0.444	0.316	0.491
							8	0.483	0.347	0.549
							9	0.493	0.341	0.555
							10	0.475	0.323	0.512
							11	0.508	0.357	0.59
							12	0.502	0.357	0.58
							13	0.487	0.332	0.543
							14	0.499	0.352	0.576
							15	0.505	0.352	0.562
							16	0.526	0.345	0.559
							17	0.497	0.349	0.548
							18	0.47	0.329	0.551
							19	0.456	0.32	0.516
							20	0.489	0.341	0.578
						Col-3	1	0.48	0.329	0.539
							2	0.465	0.322	0.521
							3	0.463	0.332	0.548
							4	0.45	0.321	0.531
							5	0.486	0.341	0.571
							6	0.438	0.31	0.509
							7	0.491	0.331	0.555
							8	0.463	0.326	0.55
							9	0.481	0.329	0.546
							10	0.448	0.31	0.501
							11	0.439	0.321	0.526
							12	0.501	0.353	0.577
							13	0.507	0.343	0.563
							14	0.471	0.331	0.544
							15	0.456	0.317	0.502
							16	0.459	0.32	0.529
							17	0.463	0.327	0.541
							18	0.482	0.327	0.544
							19	0.49	0.352	0.581
							20	0.47	0.326	0.52
							Mean	0.49077	0.34533	0.56568
							SD	0.0248408	0.0179854	0.0341029
